# Supplementary material for: Effects of air on the dosimetric robustness of treatment plans for prostate cancer in the presence of intrafractional, anatomical changes during online adaptive radiotherapy
Source: J Appl Clin Med Phys. 2026 Jul 7;27(7):e70675. doi: 10.1002/acm2.70675 (PMC13341946; doi:10.1002/acm2.70675)
Supplement: Supplementary file 1 — Supporting Information [file ACM2-27-e70675-s001.zip]

Archive with 4 entries (4 files):
- 2025-09007-s01.docx
- 2025-09007-sup-0002-SI_Figure-S01.docx
- 2025-09007-sup-0003-S.docx
- 2025-09007-sup-0005-S.docx
